# Supplementary material for: The Expression Pattern of the Splice Variants of Coxsackievirus and Adenovirus Receptor Impacts CV-B3-Induced Encephalitis and Myocarditis in Neonatal Mice
Source: Int J Mol Sci. 2025 Jul 24;26(15):7163. doi: 10.3390/ijms26157163 (PMC12346337; doi:10.3390/ijms26157163)
Supplement: Supplementary file 1 [file ijms-26-07163-s001.zip]

Archive with 1 entries (1 files):
- ijms-3738795-supplementary.pdf
